# Supplementary material for: Long-Aged Parmigiano Reggiano PDO: Trace Element Determination Targeted to Health
Source: Foods. 2022 Jan 10;11(2):172. doi: 10.3390/foods11020172 (PMC8774863; doi:10.3390/foods11020172)
Supplement: Supplementary file 1 [file foods-11-00172-s001.zip]

Archive with 1 entries (1 files):
- foods-1508932-supplementary.pdf
